# Supplementary material for: Large-Scale RT-qPCR Diagnostics for Seed Potato Certification
Source: Potato Res. 2021 Mar 23;64(4):553–69. doi: 10.1007/s11540-021-09491-3 (PMC8572825; doi:10.1007/s11540-021-09491-3)
Supplement: Supplementary file 1 — : Reagent information and program steps for the KingfisherFlex purification system (XLSX 14 kb) [file 11540_2021_9491_MOESM1_ESM.xlsx]

## Sheet: Reagent Info
Position	Plate Type	Content name	Volume [μl]	Content type	Comment
Pos1	Microtiter DW 96 plate	Homogenat	400	Sample
		BeadMix	20	Reagent
		Isopropanol	400	Reagent
Pos2	Microtiter DW 96 plate	Wash Solution 1	300	Reagent
Pos3	Microtiter DW 96 plate	Wash Solution 1	300	Reagent
Pos4	Microtiter DW 96 plate	Wash Solution 2	450	Reagent
Pos5	Microtiter DW 96 plate	Wash Solution 2	450	Reagent
Pos6	KingFisher 96 KF plate	Elution Buffer	100	Reagent
Pos7	KingFisher 96 KF plate	-	-	-	96 DW tip comb

## Sheet: Steps Data
Action	Position	Step	Parameters
Pick-Up	Pos7	-	-	-
Bind	Pos1	Beginning of step	Precollect	Yes
			Release beads	No
		Mixing / heating:	Shake 1 time, speed	00:00:10, Fast
			Shake 2 time, speed	00:00:10, Bottom mix
			Loop count	15
			Heating during mixing	No
		End of step	Postmix	No
			Collect count	5
			Collect time [s]	2
Wash 1	Pos2	Beginning of step	Precollect	No
			Release time, speed	00:00:10, Fast
		Mixing / heating:	Shake 1 time, speed	00:00:10, Fast
			Shake 2 time, speed	00:00:10, Bottom mix
			Loop count	3
			Heating during mixing	No
		End of step	Postmix	No
			Collect count	5
			Collect time [s]	2
Wash 2	Pos3	Beginning of step	Precollect	No
			Release time, speed	00:00:10, Fast
		Mixing / heating:	Shake 1 time, speed	00:00:10, Fast
			Shake 2 time, speed	00:00:10, Bottom mix
			Loop count	3
			Heating during mixing	No
		End of step	Postmix	No
			Collect count	5
			Collect time [s]	2
Wash 3	Pos4	Beginning of step	Precollect	No
			Release time, speed	00:00:10, Fast
		Mixing / heating:	Shake 1 time, speed	00:00:10, Fast
			Shake 2 time, speed	00:00:10, Bottom mix
			Heating during mixing	No
		End of step	Postmix	No
			Collect count	3
			Collect time [s]	2
Wah 4	Pos5	Beginning of step	Precollect	No
			Release time, speed	00:00:10, Fast
		Mixing / heating:	Shake 1 time, speed	00:00:10, Fast
			Shake 2 time, speed	00:00:10, Bottom mix
			Heating during mixing	No
		End of step	Postmix	No
			Collect count	3
			Collect time [s]	2
Dry1	Pos5	-	Dry time	00:01:00
		-	Tip position	Outside well / tube
Elution 1st step	Pos6	Beginning of step	Precollect	No
			Release time, speed	00:00:10, Slow
		Mixing / heating:	Mixing time, speed	00:03:00, Slow
			Heating during mixing	No
		End of step	Postmix	No
			Collect beads	No
Elution 2nd step	Pos6	Beginning of step	Precollect	No
			Release beads	Yes
		Mixing / heating:	Mixing time, speed	00:03:00, Slow
			Heating temperature [°C]	65
			Preheat	Yes
		End of step	Postmix	No
			Collect beads	No
CollectBeads1	Pos6	-	Collect count	5
		-	Collect time [s]	2
Leave	Pos2	-	-	-
